# Supplementary material for: An Optimization of Oregano, Thyme, and Lemongrass Essential Oil Blend to Simultaneous Inactivation of Relevant Foodborne Pathogens by Simplex–Centroid Mixture Design
Source: Antibiotics (Basel). 2022 Nov 8;11(11):1572. doi: 10.3390/antibiotics11111572 (PMC9686886; doi:10.3390/antibiotics11111572)
Supplement: Supplementary file 1 [file antibiotics-11-01572-s001.zip]

Archive with 1 entries (1 files):
- antibiotics-1998752-supplementary.pdf
